# Supplementary material for: Frequency and Distribution of Broncho-Alveolar Fungi in Lung Diseases in Martinique
Source: J Clin Med. 2023 Aug 24;12(17):5480. doi: 10.3390/jcm12175480 (PMC10488106; doi:10.3390/jcm12175480)
Supplement: Supplementary file 1 [file jcm-12-05480-s001.zip]

Archive with 1 entries (1 files):
- jcm-2514322-supplementary.pdf
